# Supplementary material for: Inhibition of cell invasion and migration by targeting matrix metalloproteinase-9 expression via sirtuin 6 silencing in human breast cancer cells
Source: Sci Rep. 2022 Jul 15;12:12125. doi: 10.1038/s41598-022-16405-x (PMC9287314; doi:10.1038/s41598-022-16405-x)
Supplement: Supplementary file 2 — Supplementary Information. [file 41598_2022_16405_MOESM2_ESM.xlsx]

## Sheet: Sheet1
Figure 1b
Protein density	Sirt6	MMP-9	GAPDH			Sirt6/GAPDH		MMP-9/GAPDH			Sirt6			MMP-9
N1	1487.34	493.263	2367.16			Normal tissue	Tumor tissue	Normal tissue	Tumor tissue		Normal/Average (axis)	Tumor/Average (axis)		Normal/Average (axis)	Tumor/Average (axis)
T1	4693.01	2073.82	2480.99		1	0.62832	1.89159	0.208377	0.835884		1.39736	4.20681		1.35155	5.42161
N2	1306.58	1173.75	2379.28		2	0.549147	1.52878	0.49332	1.14712		1.22128	3.39995		3.19971	7.44031
T2	3581.48	2687.36	2342.7		3	0.487908	1.00391	0.144697	0.67691		1.08509	2.23266		0.938517	4.39049
N3	939.849	278.728	1926.28		4	0.518508	0.906007	0.095787	0.466936		1.15314	2.01492		0.621282	3.02858
T3	2233.94	1506.28	2225.23		5	0.343778	1.23471	0.0251622	0.214146		0.764548	2.74595		0.163204	1.38897
N4	1130.8	208.899	2180.87		6	0.398539	0.826183	0.0099992	0.210015		0.886335	1.8374		0.0648556	1.36218
T4	2491.36	1283.99	2749.82		7	0.221341	0.49856	0.101892	0.914379		0.492252	1.10878		0.660878	5.93073
N5	832.728	60.95	2422.28		Average	0.449649		0.154176
T5	3240.6	562.042	2624.58								T-Test	0.00313133		T-Test	0.00694521
N6	1097.51	27.536	2753.82
T6	2253.82	572.92	2727.99
N7	611.627	281.556	2763.28
T7	1027.53	1884.53	2060.99
Figure 2c and 2d
Figure 2c (MCF-7)
Sample Name	Target Name	CT	Target Name	CT
none	MMP-9	34.2884	GAPDH	17.7596			MMP-9	GAPDH	del ct (MMP-9 - GAPDH)	del del ct	RT
	MMP-9	34.2184	GAPDH	17.7813		none	34.2442	17.6914	16.5528	0	1
	MMP-9	34.2257	GAPDH	17.5332		TPA 5nM	24.2922	17.0175	7.27464	-9.27816	620.876
TPA 5 nM	MMP-9	24.2843	GAPDH	17.009		TPA 10nM	23.8164	17.0431	6.77332	-9.77949	878.858
	MMP-9	24.2034	GAPDH	16.9829		TPA 20nM	23.5889	16.896	6.69288	-9.85993	929.253
	MMP-9	24.3889	GAPDH	17.0607		TPA 50nM	23.661	16.952	6.70894	-9.84387	918.966
TPA 10 nM	MMP-9	23.655	GAPDH	17.0186		TPA 100nM	23.9921	16.8308	7.1613	-9.3915	671.619
	MMP-9	23.8199	GAPDH	17.102
	MMP-9	23.9744	GAPDH	17.0087
TPA 20 nM	MMP-9	23.5055	GAPDH	16.8883
	MMP-9	23.5356	GAPDH	16.889
	MMP-9	23.7257	GAPDH	16.9108
TPA 50 nM	MMP-9	23.6128	GAPDH	16.9683
	MMP-9	23.6259	GAPDH	16.937
	MMP-9	23.7442	GAPDH	16.9507
TPA 100 nM	MMP-9	24.0403	GAPDH	16.8607
	MMP-9	23.7931	GAPDH	16.8235
	MMP-9	24.1429	GAPDH	16.8082
Figure 2c (MDA-MB-231)
Sample Name	Target Name	CT	Target Name	CT
none	MMP-9	32.7811	GAPDH	17.0831			MMP-9	GAPDH	del ct (MMP-9 - GAPDH)	del del ct	RT
	MMP-9	33.4642	GAPDH	17.068		none	33.2197	17.0734	16.1464	0	1
	MMP-9	33.4138	GAPDH	17.0689		TPA 5nM	29.4129	17.0789	12.334	-3.81237	14.0488
TPA 5 nM	MMP-9	29.1818	GAPDH	17.0396		TPA 10nM	27.2479	17.1627	10.0852	-6.0612	66.7735
	MMP-9	29.5469	GAPDH	17.2006		TPA 20nM	26.4493	17.1991	9.25016	-6.89621	119.115
	MMP-9	29.51	GAPDH	16.9964		TPA 50nM	26.5487	17.0988	9.4499	-6.69647	103.714
TPA 10 nM	MMP-9	27.2187	GAPDH	17.2095		TPA 100nM	26.8367	17.3131	9.52364	-6.62273	98.5461
	MMP-9	27.2649	GAPDH	17.1453
	MMP-9	27.2599	GAPDH	17.1332
TPA 20 nM	MMP-9	26.2773	GAPDH	17.281
	MMP-9	26.4214	GAPDH	17.2428
	MMP-9	26.6492	GAPDH	17.0737
TPA 50 nM	MMP-9	26.5951	GAPDH	16.9969
	MMP-9	26.5209	GAPDH	17.0713
	MMP-9	26.5302	GAPDH	17.2282
TPA 100 nM	MMP-9	26.8849	GAPDH	17.3075
	MMP-9	26.647	GAPDH	17.3417
	MMP-9	26.9782	GAPDH	17.29
Figure 2d (MCF-7)		①
Sample Name	Target Name	CT	Target Name	CT
none	MMP-9	34.4257	GAPDH	17.5332			MMP-9	GAPDH	del ct (MMP-9 - GAPDH)	del del ct	RT
	MMP-9	33.7823	GAPDH	17.5607		none	33.8967	17.5543	16.3425	0	1
	MMP-9	33.4822	GAPDH	17.5688		TNFα 1ng/mL	30.2582	17.5625	12.6957	-3.64677	12.5253
TNFα 1 ng/mL	MMP-9	30.1886	GAPDH	17.5987		TNFα 2.5ng/mL	29.2142	17.5544	11.6598	-4.68267	25.6817
	MMP-9	30.275	GAPDH	17.5108		TNFα 5ng/mL	28.7168	17.597	11.1198	-5.22264	37.3398
	MMP-9	30.3109	GAPDH	17.5779		TNFα 10ng/mL	28.3107	17.6081	10.7026	-5.63983	49.8607
TNFα 2.5 ng/mL	MMP-9	29.7072	GAPDH	17.5983		TNFα 25ng/mL	28.6844	17.7904	10.894	-5.44848	43.6672
	MMP-9	28.9429	GAPDH	17.5507
	MMP-9	28.9924	GAPDH	17.514
TNFα 5 ng/mL	MMP-9	28.7442	GAPDH	17.595
	MMP-9	28.8509	GAPDH	17.6082
	MMP-9	28.5554	GAPDH	17.5879
TNFα 10 ng/mL	MMP-9	28.2218	GAPDH	17.6097
	MMP-9	28.3557	GAPDH	17.6264
	MMP-9	28.3546	GAPDH	17.588
TNFα 25 ng/mL	MMP-9	28.9989	GAPDH	17.9076
	MMP-9	28.4611	GAPDH	17.6752
	MMP-9	28.5932	GAPDH	17.7885
		②
Sample Name	Target Name	CT	Target Name	CT
none	MMP-9	35.8196	GAPDH	19.0016			MMP-9	GAPDH	del ct (MMP-9 - GAPDH)	del del ct	RT
	MMP-9	35.8915	GAPDH	18.9398		none	35.8402	18.68	17.1601	0	1
	MMP-9	35.8094	GAPDH	18.0987		TNFα 1ng/mL	32.0031	18.6551	13.348	-3.81216	14.0467
TNFα 1 ng/mL	MMP-9	31.8437	GAPDH	18.9239		TNFα 2.5ng/mL	31.5805	18.9286	12.652	-4.50818	22.7561
	MMP-9	32.1533	GAPDH	18.8946		TNFα 5ng/mL	30.8166	18.706	12.1106	-5.04955	33.1182
	MMP-9	32.0123	GAPDH	18.1468		TNFα 10ng/mL	30.4543	18.6821	11.7722	-5.38795	41.873
TNFα 2.5 ng/mL	MMP-9	31.7513	GAPDH	19.0563		TNFα 25ng/mL	30.2209	18.3341	11.8868	-5.27336	38.6758
	MMP-9	31.1913	GAPDH	18.9204
	MMP-9	31.799	GAPDH	18.809
TNFα 5 ng/mL	MMP-9	30.9173	GAPDH	18.6619
	MMP-9	30.8074	GAPDH	18.6313
	MMP-9	30.725	GAPDH	18.8247
TNFα 10 ng/mL	MMP-9	30.5995	GAPDH	18.723
	MMP-9	30.4213	GAPDH	18.7539
	MMP-9	30.3421	GAPDH	18.5695
TNFα 25 ng/mL	MMP-9	30.3076	GAPDH	18.2378
	MMP-9	30.3712	GAPDH	18.2405
	MMP-9	29.9839	GAPDH	18.524
Figure 2d (MDA-MB-231)		①
Sample Name	Target Name	CT	Target Name	CT
none	MMP-9	31.8449	GAPDH	17.1132			MMP-9	GAPDH	del ct (MMP-9 - GAPDH)	del del ct	RT
	MMP-9	31.9925	GAPDH	16.9752		none	32.1096	17.0647	15.0449	0	1
	MMP-9	32.4916	GAPDH	17.1059		TNFα 1ng/mL	29.3738	16.8122	12.5616	-2.48331	5.5918
TNFα 1 ng/mL	MMP-9	29.1985	GAPDH	16.9376		TNFα 2.5ng/mL	29.6269	17.4744	12.1525	-2.89236	7.42485
	MMP-9	29.5852	GAPDH	16.8947		TNFα 5ng/mL	28.716	16.7004	12.0156	-3.02932	8.16427
	MMP-9	29.3377	GAPDH	16.6043		TNFα 10ng/mL	28.2872	16.9443	11.3429	-3.70199	13.014
TNFα 2.5 ng/mL	MMP-9	29.6345	GAPDH	17.5373		TNFα 25ng/mL	28.5618	17.1023	11.4595	-3.58536	12.0033
	MMP-9	29.295	GAPDH	17.5321
	MMP-9	29.9512	GAPDH	17.3537
TNFα 5 ng/mL	MMP-9	28.0743	GAPDH	16.7124
	MMP-9	29.031	GAPDH	16.7294
	MMP-9	29.0427	GAPDH	16.6595
TNFα 10 ng/mL	MMP-9	28.2222	GAPDH	16.9402
	MMP-9	28.3808	GAPDH	16.966
	MMP-9	28.2585	GAPDH	16.9266
TNFα 25 ng/mL	MMP-9	28.9362	GAPDH	17.1356
	MMP-9	28.1852	GAPDH	17.0741
	MMP-9	28.564	GAPDH	17.0971
		②
Sample Name	Target Name	CT	Target Name	CT
none	MMP-9	33.3933	GAPDH	17.5948			MMP-9	GAPDH	del ct (MMP-9 - GAPDH)	del del ct	RT
	MMP-9	32.4675	GAPDH	17.6349		none	32.9136	17.6257	15.2879	0	1
	MMP-9	32.88	GAPDH	17.6474		TNFα 1ng/mL	29.8481	17.2482	12.6	-2.68794	6.44393
TNFα 1 ng/mL	MMP-9	29.6922	GAPDH	17.337		TNFα 2.5ng/mL	29.4511	17.3865	12.0646	-3.22329	9.33916
	MMP-9	29.8106	GAPDH	17.304		TNFα 5ng/mL	29.194	17.2457	11.9483	-3.33962	10.1234
	MMP-9	30.0416	GAPDH	17.1035		TNFα 10ng/mL	29.2868	17.516	11.7709	-3.51702	11.448
TNFα 2.5 ng/mL	MMP-9	29.2966	GAPDH	17.402		TNFα 25ng/mL	29.4114	17.6031	11.8083	-3.47961	11.1549
	MMP-9	29.6404	GAPDH	17.3839
	MMP-9	29.4162	GAPDH	17.3735
TNFα 5 ng/mL	MMP-9	29.1913	GAPDH	17.0147
	MMP-9	29.2534	GAPDH	17.1643
	MMP-9	29.1373	GAPDH	17.5581
TNFα 10 ng/mL	MMP-9	29.0769	GAPDH	17.4649
	MMP-9	29.4014	GAPDH	17.5882
	MMP-9	29.3822	GAPDH	17.4948
TNFα 25 ng/mL	MMP-9	29.3593	GAPDH	17.5905
	MMP-9	29.394	GAPDH	17.6226
	MMP-9	29.4808	GAPDH	17.5961
Figure 3c and 3d
Figure 3c (MCF-7)		①
Sample Name	Target Name	CT	Target Name	CT	Target Name	CT
negative control	MMP-9	34.1038	SIRT6	27.5619	GAPDH	16.9061			MMP-9	GAPDH	del ct (MMP-9 - GAPDH)	del del ct	RT
	MMP-9	35.1967	SIRT6	27.5265	GAPDH	17.206		si-control	34.4914	17.1236	17.3678	0	1
	MMP-9	34.1738	SIRT6	27.3974	GAPDH	17.2587		si-control+TPA	24.581	17.6876	6.89333	-10.4745	1422.8
negative control + TPA 20nM	MMP-9	24.7008	SIRT6	27.906	GAPDH	17.6324		si-Sirt6	34.81	17.7096	17.1005	-0.267388	1.20363
	MMP-9	24.6182	SIRT6	28.0642	GAPDH	17.692		si-Sirt6+TPA	25.6318	17.9921	7.63974	-9.7281	848.106
	MMP-9	24.4239	SIRT6	28.0564	GAPDH	17.7385
siRNA Sirt6	MMP-9	34.8775	SIRT6	29.3715	GAPDH	17.6542			SIRT6	GAPDH	del ct (MMP-9 - GAPDH)	del del ct	RT
	MMP-9	34.7905	SIRT6	29.4384	GAPDH	17.7449		si-control	27.4953	17.1236	10.3717	0	1
	MMP-9	34.7621	SIRT6	29.22	GAPDH	17.7297		si-control+TPA	28.0088	17.6876	10.3212	-0.0505143	1.03563
siRNA Sirt6 + TPA 20nM	MMP-9	25.5322	SIRT6	29.4777	GAPDH	17.8959		si-Sirt6	29.3433	17.7096	11.6337	1.26201	0.416962
	MMP-9	25.8084	SIRT6	29.2718	GAPDH	17.9785		si-Sirt6+TPA	29.4182	17.9921	11.4261	1.05444	0.481484
	MMP-9	25.5549	SIRT6	29.5052	GAPDH	18.1019
		②
Sample Name	Target Name	CT	Target Name	CT	Target Name	CT
negative control	MMP-9	34.5597	SIRT6	27.7879	GAPDH	17.7185			MMP-9	GAPDH	del ct (MMP-9 - GAPDH)	del del ct	RT
	MMP-9	36.2046	SIRT6	28.0516	GAPDH	17.7506		si-control	34.9831	17.6972	17.286	0	1
	MMP-9	34.1852	SIRT6	27.8316	GAPDH	17.6224		si-control+TPA	25.0437	18.1513	6.89233	-10.3936	1345.22
negative control + TPA 20nM	MMP-9	25.0638	SIRT6	27.9666	GAPDH	18.2531		si-Sirt6	35.045	17.8383	17.2067	-0.0792802	1.05649
	MMP-9	25.1299	SIRT6	28.114	GAPDH	18.0872		si-Sirt6+TPA	25.8747	18.1273	7.74741	-9.53854	743.681
	MMP-9	24.9373	SIRT6	28.0668	GAPDH	18.1136
siRNA Sirt6	MMP-9	35.182	SIRT6	29.0981	GAPDH	17.8888			SIRT6	GAPDH	del ct (MMP-9 - GAPDH)	del del ct	RT
	MMP-9	36.098	SIRT6	28.756	GAPDH	17.8677		si-control	27.8904	17.6972	10.1932	0	1
	MMP-9	33.855	SIRT6	29.2779	GAPDH	17.7585		si-control+TPA	28.0491	18.1513	9.8978	-0.295374	1.2272
siRNA Sirt6 + TPA 20nM	MMP-9	26.0065	SIRT6	28.9699	GAPDH	18.0604		si-Sirt6	29.044	17.8383	11.2057	1.01249	0.495692
	MMP-9	26.0296	SIRT6	29.3099	GAPDH	18.2151		si-Sirt6+TPA	29.2655	18.1273	11.1382	0.945001	0.519429
	MMP-9	25.588	SIRT6	29.5166	GAPDH	18.1064
		③
Sample Name	Target Name	CT	Target Name	CT	Target Name	CT
negative control	MMP-9	33.5226	SIRT6	28.5158	GAPDH	18.0723			MMP-9	GAPDH	del ct (MMP-9 - GAPDH)	del del ct	RT
	MMP-9	33.621	SIRT6	28.7908	GAPDH	18.1923		si-control	33.9494	18.109	15.8404	0	1
	MMP-9	34.7045	SIRT6	28.5079	GAPDH	18.0624		si-control+TPA	23.4539	17.9759	5.478	-10.3624	1316.39
negative control + TPA 20nM	MMP-9	23.5188	SIRT6	28.3366	GAPDH	17.9875		si-Sirt6	34.1105	17.9376	16.1729	0.332534	0.794141
	MMP-9	23.4327	SIRT6	28.1614	GAPDH	17.9611		si-Sirt6+TPA	24.1392	17.9646	6.17466	-9.66572	812.216
	MMP-9	23.4102	SIRT6	28.3837	GAPDH	17.9792
siRNA Sirt6	MMP-9	33.8281	SIRT6	29.3913	GAPDH	17.9255			SIRT6	GAPDH	del ct (MMP-9 - GAPDH)	del del ct	RT
	MMP-9	34.4328	SIRT6	29.4855	GAPDH	17.9412		si-control	28.6049	18.109	10.4958	0	1
	MMP-9	34.0705	SIRT6	29.6997	GAPDH	17.946		si-control+TPA	28.2939	17.9759	10.318	-0.177881	1.13122
siRNA Sirt6 + TPA 20nM	MMP-9	24.1993	SIRT6	29.694	GAPDH	17.9567		si-Sirt6	29.5255	17.9376	11.588	1.09211	0.469074
	MMP-9	24.0658	SIRT6	29.7022	GAPDH	17.9598		si-Sirt6+TPA	29.6958	17.9646	11.7312	1.23533	0.424745
	MMP-9	24.1526	SIRT6	29.6911	GAPDH	17.9773
Figure 3c (MDA-MB-231)		①
Sample Name	Target Name	CT	Target Name	CT	Target Name	CT
negative control	MMP-9	34.719	SIRT6	30.8373	GAPDH	17.7142			MMP-9	GAPDH	del ct (MMP-9 - GAPDH)	del del ct	RT
	MMP-9	33.7382	SIRT6	30.7423	GAPDH	17.6224		si-control	34.318	17.6671	16.6509	0	1
	MMP-9	34.4968	SIRT6	30.9883	GAPDH	17.6646		si-control+TPA	28.8118	17.5592	11.2526	-5.39839	42.1771
negative control + TPA 20nM	MMP-9	28.9648	SIRT6	29.4895	GAPDH	17.5547		si-Sirt6	34.9433	17.8487	17.0946	0.443659	0.735267
	MMP-9	28.7449	SIRT6	29.3158	GAPDH	17.5523		si-Sirt6+TPA	29.9207	17.7609	12.1598	-4.49117	22.4893
	MMP-9	28.7256	SIRT6	31.4723	GAPDH	17.5706
siRNA Sirt6	MMP-9	35.1053	SIRT6	32.4378	GAPDH	17.9094			SIRT6	GAPDH	del ct (MMP-9 - GAPDH)	del del ct	RT
	MMP-9	34.3018	SIRT6	32.4582	GAPDH	17.7905		si-control	30.8559	17.6671	13.1889	0	1
	MMP-9	35.4229	SIRT6	31.9229	GAPDH	17.8463		si-control+TPA	30.0925	17.5592	12.5333	-0.655586	1.57526
siRNA Sirt6 + TPA 20nM	MMP-9	29.8865	SIRT6	32.0482	GAPDH	17.694		si-Sirt6	32.273	17.8487	14.4242	1.23535	0.42474
	MMP-9	29.9394	SIRT6	32.2362	GAPDH	17.7888		si-Sirt6+TPA	32.2588	17.7609	14.4979	1.30901	0.403597
	MMP-9	29.9361	SIRT6	32.4921	GAPDH	17.8
Figure 3d (MCF-7)		①
Sample Name	Target Name	CT	Target Name	CT	Target Name	CT
negative control	MMP-9	36.1385	SIRT6	27.8283	GAPDH	17.1697			MMP-9	GAPDH	del ct (MMP-9 - GAPDH)	del del ct	RT
	MMP-9	35.9724	SIRT6	27.5938	GAPDH	17.1864		si-control	35.7957	17.145	18.6508	0	1
	MMP-9	35.2763	SIRT6	27.5503	GAPDH	17.0787		si-control+TNFα	31.5227	17.6485	13.8742	-4.7766	27.4094
negative control +TNFα 10ng/mL	MMP-9	31.3563	SIRT6	27.2481	GAPDH	17.5331		si-Sirt6	34.8187	17.1108	17.7079	-0.942839	1.92231
	MMP-9	31.2999	SIRT6	27.3711	GAPDH	17.5052		si-Sirt6+TNFα	32.146	17.0182	15.1277	-3.52304	11.4958
	MMP-9	31.9118	SIRT6	27.4901	GAPDH	17.9072
siRNA Sirt6	MMP-9	34.6795	SIRT6	29.0287	GAPDH	17.1025			SIRT6	GAPDH	del ct (MMP-9 - GAPDH)	del del ct	RT
	MMP-9	34.9373	SIRT6	29.3359	GAPDH	17.1231		si-control	27.6575	17.145	10.5125	0	1
	MMP-9	34.8395	SIRT6	28.5759	GAPDH	17.1069		si-control+TNFα	27.3698	17.0182	10.3515	-0.160974	1.11804
siRNA Sirt6 +TNFα 10ng/mL	MMP-9	32.1168	SIRT6	29.2706	GAPDH	16.9485		si-Sirt6	28.9802	17.1108	11.8694	1.35685	0.390435
	MMP-9	32.2554	SIRT6	28.9188	GAPDH	16.9659		si-Sirt6+TNFα	29.1962	17.6485	11.5477	1.03522	0.48794
	MMP-9	32.0657	SIRT6	29.3993	GAPDH	17.1403
		②
Sample Name	Target Name	CT	Target Name	CT	Target Name	CT
negative control	MMP-9	34.437	SIRT6	27.9831	GAPDH	17.8035			MMP-9	GAPDH	del ct (MMP-9 - GAPDH)	del del ct	RT
	MMP-9	34.8686	SIRT6	28.3705	GAPDH	17.8342		si-control	34.5376	17.8471	16.6904	0	1
	MMP-9	34.3071	SIRT6	27.9947	GAPDH	17.9037		si-control+TNFα	29.8561	18.0347	11.8214	-4.86905	29.2233
negative control +TNFα 10ng/mL	MMP-9	29.7149	SIRT6	27.8847	GAPDH	18.1345		si-Sirt6	34.4936	17.6375	16.8561	0.165653	0.891525
	MMP-9	29.8414	SIRT6	27.9442	GAPDH	18.0023		si-Sirt6+TNFα	30.6615	17.7183	12.9433	-3.74718	13.4281
	MMP-9	30.0121	SIRT6	28.0258	GAPDH	17.9674
siRNA Sirt6	MMP-9	33.9993	SIRT6	29.0381	GAPDH	17.5748			SIRT6	GAPDH	del ct (MMP-9 - GAPDH)	del del ct	RT
	MMP-9	34.8806	SIRT6	28.9889	GAPDH	17.7447		si-control	28.1161	17.8471	10.2689	0	1
	MMP-9	34.6009	SIRT6	29.4778	GAPDH	17.593		si-control+TNFα	27.9516	18.0347	9.91683	-0.352103	1.27642
siRNA Sirt6 +TNFα 10ng/mL	MMP-9	30.6992	SIRT6	29.1063	GAPDH	17.7361		si-Sirt6	29.1683	17.6375	11.5308	1.26184	0.417011
	MMP-9	30.7294	SIRT6	28.8373	GAPDH	17.7289		si-Sirt6+TNFα	28.9769	17.7183	11.2587	0.98973	0.503572
	MMP-9	30.5559	SIRT6	28.9872	GAPDH	17.6898
		③
Sample Name	Target Name	CT	Target Name	CT	Target Name	CT
negative control	MMP-9	33.6239	SIRT6	28.6076	GAPDH	17.8868			MMP-9	GAPDH	del ct (MMP-9 - GAPDH)	del del ct	RT
	MMP-9	36.1078	SIRT6	28.5389	GAPDH	17.8727		si-control	34.7086	17.8735	16.8351	0	1
	MMP-9	34.3941	SIRT6	28.3366	GAPDH	17.861		si-control+TNFα	29.471	17.716	11.7551	-5.08003	33.8252
negative control +TNFα 10ng/mL	MMP-9	29.454	SIRT6	28.263	GAPDH	17.7341		si-Sirt6	33.5254	17.9875	15.5379	-1.2972	2.45752
	MMP-9	29.5766	SIRT6	28.1003	GAPDH	17.6968		si-Sirt6+TNFα	30.6785	18.0389	12.6397	-4.19543	18.321
	MMP-9	29.3825	SIRT6	27.971	GAPDH	17.717
siRNA Sirt6	MMP-9	33.5347	SIRT6	29.514	GAPDH	18.018			SIRT6	GAPDH	del ct (MMP-9 - GAPDH)	del del ct	RT
	MMP-9	33.8832	SIRT6	29.964	GAPDH	17.9739		si-control	28.4944	17.8735	10.6209	0	1
	MMP-9	33.1583	SIRT6	29.8278	GAPDH	17.9707		si-control+TNFα	28.1115	17.716	10.3955	-0.225378	1.16908
siRNA Sirt6 +TNFα 10ng/mL	MMP-9	30.2442	SIRT6	29.844	GAPDH	18.0799		si-Sirt6	29.7686	17.9875	11.7811	1.1602	0.44745
	MMP-9	30.9717	SIRT6	29.6283	GAPDH	18.0116		si-Sirt6+TNFα	29.7458	18.0389	11.7069	1.08604	0.471054
	MMP-9	30.8197	SIRT6	29.7651	GAPDH	18.0252
Figure 3d (MDA-MB-231)		①
Sample Name	Target Name	CT	Target Name	CT	Target Name	CT
negative control	MMP-9	32.2559	SIRT6	26.5898	GAPDH	16.4498			MMP-9	GAPDH	del ct (MMP-9 - GAPDH)	del del ct	RT
	MMP-9	31.7952	SIRT6	26.7196	GAPDH	16.4819		si-control	30.8827	16.4338	14.4488	0	1
	MMP-9	28.5969	SIRT6	26.7035	GAPDH	16.3698		si-control+TNFα	27.5507	16.6042	10.9464	-3.50241	11.3326
negative control +TNFα 10ng/mL	MMP-9	27.6961	SIRT6	26.273	GAPDH	16.333		si-Sirt6	31.0057	16.4739	14.5318	0.0829455	0.944128
	MMP-9	27.5025	SIRT6	27.0836	GAPDH	16.7327		si-Sirt6+TNFα	29.5872	17.1033	12.484	-1.96488	3.90381
	MMP-9	27.4534	SIRT6	27.1155	GAPDH	16.7471
siRNA Sirt6	MMP-9	31.989	SIRT6	28.2016	GAPDH	16.513			SIRT6	GAPDH	del ct (MMP-9 - GAPDH)	del del ct	RT
	MMP-9	32.049	SIRT6	28.1102	GAPDH	16.3524		si-control	26.671	16.4338	10.2371	0	1
	MMP-9	28.9791	SIRT6	28.0404	GAPDH	16.5563		si-control+TNFα	26.824	16.6042	10.2198	-0.0173425	1.01209
siRNA Sirt6 +TNFα 10ng/mL	MMP-9	29.7769	SIRT6	28.2339	GAPDH	17.001		si-Sirt6	28.1174	16.4739	11.6435	1.40634	0.377267
	MMP-9	29.4725	SIRT6	28.5749	GAPDH	17.1237		si-Sirt6+TNFα	28.7012	17.1033	11.5979	1.3608	0.389365
	MMP-9	29.5124	SIRT6	29.2949	GAPDH	17.1852
		②
Sample Name	Target Name	CT	Target Name	CT	Target Name	CT
negative control	MMP-9	31.4873	SIRT6	26.6496	GAPDH	16.4098			MMP-9	GAPDH	del ct (MMP-9 - GAPDH)	del del ct	RT
	MMP-9	31.4339	SIRT6	26.8306	GAPDH	16.6114		si-control	30.1637	16.5186	13.6451	0	1
	MMP-9	27.57	SIRT6	26.3633	GAPDH	16.5346		si-control+TNFα	27.5246	17.2386	10.2859	-3.3592	10.2617
negative control +TNFα 10ng/mL	MMP-9	27.3382	SIRT6	26.5914	GAPDH	16.9992		si-Sirt6	32.0204	16.7504	15.2701	1.62491	0.32423
	MMP-9	27.2033	SIRT6	26.3848	GAPDH	17.2153		si-Sirt6+TNFα	28.0142	16.6633	11.3509	-2.29424	4.90496
	MMP-9	28.0321	SIRT6	26.2028	GAPDH	17.5014
siRNA Sirt6	MMP-9	33.6948	SIRT6	27.7352	GAPDH	16.6748			SIRT6	GAPDH	del ct (MMP-9 - GAPDH)	del del ct	RT
	MMP-9	33.1269	SIRT6	27.5864	GAPDH	16.9845		si-control	26.6145	16.4338	10.1806	0	1
	MMP-9	29.2396	SIRT6	27.8892	GAPDH	16.5918		si-control+TNFα	26.393	16.6042	9.78874	-0.391894	1.31211
siRNA Sirt6 +TNFα 10ng/mL	MMP-9	28.0506	SIRT6	28.7573	GAPDH	16.5655		si-Sirt6	27.7369	16.4739	11.263	1.08235	0.472259
	MMP-9	27.9364	SIRT6	28.6095	GAPDH	16.5858		si-Sirt6+TNFα	28.4002	17.1033	11.2969	1.11626	0.461288
	MMP-9	28.0555	SIRT6	27.8337	GAPDH	16.8384
		③
Sample Name	Target Name	CT	Target Name	CT	Target Name	CT
negative control	MMP-9	32.2207	SIRT6	27.8716	GAPDH	17.7216			MMP-9	GAPDH	del ct (MMP-9 - GAPDH)	del del ct	RT
	MMP-9	32.8501	SIRT6	27.7759	GAPDH	17.7014		si-control	32.2924	17.7075	14.5849	0	1
	MMP-9	31.8064	SIRT6	27.7546	GAPDH	17.6994		si-control+TNFα	28.5511	17.6709	10.8802	-3.70472	13.0386
negative control +TNFα 10ng/mL	MMP-9	28.6055	SIRT6	27.6913	GAPDH	17.7141		si-Sirt6	32.4155	17.1789	15.2366	0.651681	0.636538
	MMP-9	28.643	SIRT6	27.6342	GAPDH	17.6464		si-Sirt6+TNFα	30.0876	17.5255	12.562	-2.0229	4.06399
	MMP-9	28.4048	SIRT6	27.697	GAPDH	17.6521
siRNA Sirt6	MMP-9	32.2984	SIRT6	29.3177	GAPDH	17.2359			SIRT6	GAPDH	del ct (MMP-9 - GAPDH)	del del ct	RT
	MMP-9	32.7063	SIRT6	29.1262	GAPDH	17.1849		si-control	27.8007	16.4338	11.3669	0	1
	MMP-9	32.242	SIRT6	29.2336	GAPDH	17.116		si-control+TNFα	27.6742	16.6042	11.07	-0.296903	1.2285
siRNA Sirt6 +TNFα 10ng/mL	MMP-9	30.1975	SIRT6	29.8705	GAPDH	17.4998		si-Sirt6	29.2259	16.4739	12.7519	1.38506	0.382872
	MMP-9	29.9844	SIRT6	29.7021	GAPDH	17.5042		si-Sirt6+TNFα	29.7508	17.1033	12.6475	1.28066	0.411608
	MMP-9	30.0807	SIRT6	29.6798	GAPDH	17.5726
				23.7408		16.8203
Figure 4c and 4d				23.792		16.8542
				23.6824		16.9669
Figure 4c (MCF-7)		①
Sample Name	Target Name	CT	Target Name	CT	Target Name	CT
Adeno-Lacz	MMP-9	39.518	SIRT6	29.1177	GAPDH	19.2419			MMP-9	GAPDH	del ct (MMP-9 - GAPDH)	del del ct	RT
	MMP-9	42.7919	SIRT6	28.8114	GAPDH	19.2387		LacZ	40.4525	19.2626	21.1898	0	1
	MMP-9	39.0474	SIRT6	28.7174	GAPDH	19.3072		LacZ+TPA	29.3064	16.2952	13.0113	-8.17858	289.732
Adeno-Lacz +TPA 20nM	MMP-9	29.5019	SIRT6	28.8021	GAPDH	16.3362		AdenoSirt6	34.5578	16.2812	18.2766	-2.91326	7.5332
	MMP-9	29.2671	SIRT6	28.1979	GAPDH	16.2949		AdenoSirt6+TPA	28.7228	16.4447	12.2781	-8.91172	481.61
	MMP-9	29.1503	SIRT6	28.9173	GAPDH	16.2543
Adeno-Sirt6	MMP-9	33.8914	SIRT6	26.0305	GAPDH	16.288			SIRT6	GAPDH	del ct (MMP-9 - GAPDH)	del del ct	RT
	MMP-9	33.9265	SIRT6	25.8423	GAPDH	16.2784		LacZ	28.8822	16.4338	12.4483	0	1
	MMP-9	35.8556	SIRT6	25.7582	GAPDH	16.2773		LacZ+TPA	28.6391	16.6042	12.0349	-0.413469	1.33188
Adeno-Sirt6 +TPA 20nM	MMP-9	28.7261	SIRT6	26.2953	GAPDH	16.4293		AdenoSirt6	25.877	16.4739	9.40308	-3.04526	8.25494
	MMP-9	29.0589	SIRT6	26.3981	GAPDH	16.4741		AdenoSirt6+TPA	26.3796	17.1033	9.27631	-3.17203	9.01312
	MMP-9	28.3834	SIRT6	26.4455	GAPDH	16.4307
		②
Sample Name	Target Name	CT	Target Name	CT	Target Name	CT
Adeno-Lacz	MMP-9	33.9638	SIRT6	28.632	GAPDH	17.4697			MMP-9	GAPDH	del ct (MMP-9 - GAPDH)	del del ct	RT
	MMP-9	33.0378	SIRT6	28.6421	GAPDH	17.4249		LacZ	33.346	17.4377	15.9084	0	1
	MMP-9	33.0366	SIRT6	28.8554	GAPDH	17.4183		LacZ+TPA	24.3431	16.9591	7.38394	-8.52445	368.226
Adeno-Lacz +TPA 20nM	MMP-9	24.1757	SIRT6	28.8356	GAPDH	17.0504		AdenoSirt6	32.1494	17.2922	14.8572	-1.05121	2.07227
	MMP-9	24.5717	SIRT6	28.7132	GAPDH	16.9857		AdenoSirt6+TPA	23.7384	16.8805	6.85797	-9.05042	530.21
	MMP-9	24.2818	SIRT6	28.4392	GAPDH	16.8413
Adeno-Sirt6	MMP-9	31.74	SIRT6	25.8356	GAPDH	17.2763			SIRT6	GAPDH	del ct (MMP-9 - GAPDH)	del del ct	RT
	MMP-9	32.815	SIRT6	25.6132	GAPDH	17.2776		LacZ	28.7098	16.4338	12.276	0	1
	MMP-9	31.8933	SIRT6	25.7392	GAPDH	17.3228		LacZ+TPA	28.6627	16.6042	12.0584	-0.217543	1.16275
Adeno-Sirt6 +TPA 20nM	MMP-9	23.7408	SIRT6	26.1014	GAPDH	16.8203		AdenoSirt6	25.7293	16.4739	9.25542	-3.02056	8.1148
	MMP-9	23.792	SIRT6	26.1672	GAPDH	16.8542		AdenoSirt6+TPA	26.1914	17.1033	9.08814	-3.18784	9.11243
	MMP-9	23.6824	SIRT6	26.3057	GAPDH	16.9669
Figure 4c (MDA-MB-231)		①
Sample Name	Target Name	CT	Target Name	CT	Target Name	CT
Adeno-Lacz	MMP-9	33.0833	SIRT6	26.7027	GAPDH	16.3956			MMP-9	GAPDH	del ct (MMP-9 - GAPDH)	del del ct	RT
	MMP-9	31.9617	SIRT6	26.6619	GAPDH	16.454		LacZ	32.7942	16.4292	16.365	0	1
	MMP-9	33.3375	SIRT6	26.6383	GAPDH	16.438		LacZ+TPA	27.7069	16.3357	11.3712	-4.99378	31.8623
Adeno-Lacz +TPA 20nM	MMP-9	27.6364	SIRT6	26.4869	GAPDH	16.3956		AdenoSirt6	31.7987	16.1779	15.6208	-0.744205	1.67505
	MMP-9	27.8571	SIRT6	26.5844	GAPDH	16.3087		AdenoSirt6+TPA	26.6051	16.6991	9.90598	-6.45898	87.9727
	MMP-9	27.6272	SIRT6	26.5038	GAPDH	16.3028
Adeno-Sirt6	MMP-9	31.8974	SIRT6	23.6549	GAPDH	16.2533			SIRT6	GAPDH	del ct (MMP-9 - GAPDH)	del del ct	RT
	MMP-9	31.8013	SIRT6	23.5251	GAPDH	16.067		LacZ	26.6676	16.4338	10.2338	0	1
	MMP-9	31.6974	SIRT6	23.5765	GAPDH	16.2134		LacZ+TPA	26.525	16.6042	9.92077	-0.313011	1.2423
Adeno-Sirt6 +TPA 20nM	MMP-9	26.5681	SIRT6	24.3405	GAPDH	16.6976		AdenoSirt6	23.5855	16.4739	7.11159	-3.1222	8.70712
	MMP-9	26.5774	SIRT6	24.1467	GAPDH	16.7093		AdenoSirt6+TPA	24.2949	17.1033	7.19165	-3.04214	8.2371
	MMP-9	26.6697	SIRT6	24.3977	GAPDH	16.6903
		②
Sample Name	Target Name	CT	Target Name	CT	Target Name	CT
Adeno-Lacz	MMP-9	33.0833	SIRT6	28.0778	GAPDH	16.973			MMP-9	GAPDH	del ct (MMP-9 - GAPDH)	del del ct	RT
	MMP-9	31.9617	SIRT6	28.0643	GAPDH	16.7762		LacZ	32.7942	16.8545	15.9397	0	1
	MMP-9	33.3375	SIRT6	27.9636	GAPDH	16.8143		LacZ+TPA	28.0707	17.4351	10.6356	-5.30408	39.5081
Adeno-Lacz +TPA 20nM	MMP-9	27.9746	SIRT6	28.0587	GAPDH	17.3961		AdenoSirt6	34.0724	17.4079	16.6645	0.724834	0.605066
	MMP-9	27.8098	SIRT6	28.1731	GAPDH	17.4642		AdenoSirt6+TPA	26.5384	17.1469	9.39148	-6.5482	93.5846
	MMP-9	28.4276	SIRT6	27.9476	GAPDH	17.4448
Adeno-Sirt6	MMP-9	34.2835	SIRT6	24.7991	GAPDH	17.3367			SIRT6	GAPDH	del ct (MMP-9 - GAPDH)	del del ct	RT
	MMP-9	32.822	SIRT6	24.9243	GAPDH	17.4768		LacZ	28.0352	16.4338	11.6014	0	1
	MMP-9	35.1117	SIRT6	24.8757	GAPDH	17.4101		LacZ+TPA	28.0598	16.6042	11.4556	-0.145838	1.10637
Adeno-Sirt6 +TPA 20nM	MMP-9	26.5681	SIRT6	25.5117	GAPDH	17.158		AdenoSirt6	24.8664	16.4739	8.39244	-3.20895	9.24679
	MMP-9	26.3774	SIRT6	25.593	GAPDH	17.1401		AdenoSirt6+TPA	25.5757	17.1033	8.47241	-3.12898	8.74817
	MMP-9	26.6697	SIRT6	25.6225	GAPDH	17.1428
Figure 6c and 6d
Figure 6c (MCF-7)
Luciferase assay		①						Luciferase assay		①
Sample Name	NF-κB activity (promoter)	TK-vector (renilla)	promoter/renilla	Average	Final (axis)			Sample Name	AP-1 activity (promoter)	TK-vector (renilla)	promoter/renilla	Average	Final (axis)
negative control	33043	1269	26.0386	37.6168	1			negative control	145	1525	0.095082	0.0832771	0.999965
	65085	1323	49.195						117	1637	0.0714722
negative control + TPA 20nM	448661	1677	267.538	242.141	6.43703			negative control + TPA 20nM	1217	2126	0.572437	0.676824	8.12708
	395990	1827	216.743						1239	1586	0.781211
siRNA Sirt6	68526	1134	60.4286	58.2045	1.5473			siRNA Sirt6	97	1258	0.0771065	0.0780737	0.937484
	65497	1170	55.9803						89	1126	0.0790409
siRNA Sirt6 + TPA 20nM	434858	3302	131.695	118.41	3.14778			siRNA Sirt6 + TPA 20nM	789	1943	0.406073	0.415787	4.99263
	401152	3816	105.124						851	2000	0.4255
		②								②
Sample Name	NF-κB activity (promoter)	TK-vector (renilla)	promoter/renilla	Average	Final (axis)			Sample Name	AP-1 activity (promoter)	TK-vector (renilla)	promoter/renilla	Average	Final (axis)
negative control	43217	1460	29.6007	28.8764	0.999999			negative control	129	1962	0.0657492	0.0719613	1.00002
	46648	1657	28.1521						202	2584	0.0781734
negative control + TPA 20nM	428422	1969	217.584	203.147	7.03506			negative control + TPA 20nM	4710	8417	0.559582	0.592326	8.23132
	454038	2406	188.711						4503	7204	0.625069
siRNA Sirt6	34693	1075	32.2726	28.1137	0.973587			siRNA Sirt6	192	1841	0.104291	0.0900882	1.25192
	25440	1062	23.9548						135	1779	0.0758853
siRNA Sirt6 + TPA 20nM	171918	2904	59.2004	74.6278	2.58439			siRNA Sirt6 + TPA 20nM	3362	9640	0.348755	0.340652	4.73391
	228650	2539	90.0551						3253	9782	0.33255
		③								③
Sample Name	NF-κB activity (promoter)	TK-vector (renilla)	promoter/renilla	Average	Final (axis)			Sample Name	AP-1 activity (promoter)	TK-vector (renilla)	promoter/renilla	Average	Final (axis)
negative control	34105	1430	23.8497	22.5563	0.999999			negative control	260	2467	0.105391	0.0910637	1.00004
	35424	1666	21.2629						158	2059	0.0767363
negative control + TPA 20nM	294982	1866	158.083	169.778	7.52684			negative control + TPA 20nM	2569	3585	0.716597	0.707704	7.77184
	270576	1491	181.473						3116	4459	0.698811
siRNA Sirt6	17484	1012	17.2767	16.2107	0.718676			siRNA Sirt6	163	4007	0.0406788	0.066116	0.72607
	15705	1037	15.1446						168	1835	0.0915531
siRNA Sirt6 + TPA 20nM	128097	2966	43.1885	53.4992	2.37181			siRNA Sirt6 + TPA 20nM	2300	6517	0.352923	0.426801	4.68703
	167501	2625	63.8099						2954	5900	0.500678
Figure 6c (MDA-MB-231)
Luciferase assay		①						Luciferase assay		①
Sample Name	NF-κB activity (promoter)	TK-vector (renilla)	promoter/renilla	Average	Final (axis)			Sample Name	AP-1 activity (promoter)	TK-vector (renilla)	promoter/renilla	Average	Final (axis)
negative control	19333	3063	6.31179	4.97606	1			negative control	614	1826	0.336254	0.424081	1
	11893	3267	3.64034						1483	2897	0.511909
negative control + TPA 20nM	79765	1705	46.783	41.3528	8.31034			negative control + TPA 20nM	15693	1293	12.1369	8.25582	19.4676
	71881	2001	35.9225						8872	2028	4.37475
siRNA Sirt6	19503	2682	7.27181	6.73913	1.35431			siRNA Sirt6	1935	1475	1.31186	0.95206	2.245
	14039	2262	6.20645						979	1653	0.592257
siRNA Sirt6 + TPA 20nM	44805	2038	21.9848	19.8927	3.99768			siRNA Sirt6 + TPA 20nM	1811	1204	1.50415	1.7016	4.01246
	52761	2964	17.8006						6434	3388	1.89906
Figure 6d (MCF-7)
Luciferase assay		①						Luciferase assay		①
Sample Name	NF-κB activity (promoter)	TK-vector (renilla)	promoter/renilla	Average	Final (axis)			Sample Name	AP-1 activity (promoter)	TK-vector (renilla)	promoter/renilla	Average	Final (axis)
negative control	79671	916	86.9771	80.7156	1			negative control	156	619	0.252019	0.360566	0.999988
	68870	925	74.4541						243	518	0.469112
negative control +TNFα 10ng/mL	282100	456	618.64	509.2	6.30857			negative control +TNFα 10ng/mL	688	408	1.68627	1.84899	5.12795
	255846	640	399.759						688	342	2.0117
siRNA Sirt6	39332	713	55.1641	53.7616	0.666062			siRNA Sirt6	132	454	0.290749	0.304514	0.844536
	37332	713	52.359						148	465	0.31828
siRNA Sirt6 +TNFα 10ng/mL	215235	1284	167.629	209.269	2.59268			siRNA Sirt6 +TNFα 10ng/mL	409	358	1.14246	1.00105	2.77631
	176390	703	250.91						343	399	0.859649
		②								②
Sample Name	NF-κB activity (promoter)	TK-vector (renilla)	promoter/renilla	Average	Final (axis)			Sample Name	AP-1 activity (promoter)	TK-vector (renilla)	promoter/renilla	Average	Final (axis)
negative control	34862	834	41.801	45.2129	1			negative control	268	1094	0.244973	0.267553	1.00001
	37198	765	48.6248						197	679	0.290133
negative control +TNFα 10ng/mL	174085	645	269.899	240.478	5.31879			negative control +TNFα 10ng/mL	628	487	1.28953	1.40761	5.26113
	163780	776	211.057						653	428	1.5257
siRNA Sirt6	19021	934	20.3651	25.7455	0.569428			siRNA Sirt6	324	621	0.521739	0.416117	1.55529
	22753	731	31.1259						213	686	0.310496
siRNA Sirt6 +TNFα 10ng/mL	93497	766	122.059	124.574	2.75528			siRNA Sirt6 +TNFα 10ng/mL	286	407	0.702703	0.659465	2.46483
	93284	734	127.09						281	456	0.616228
		③								③
Sample Name	NF-κB activity (promoter)	TK-vector (renilla)	promoter/renilla	Average	Final (axis)			Sample Name	AP-1 activity (promoter)	TK-vector (renilla)	promoter/renilla	Average	Final (axis)
negative control	31319	1839	17.0305	17.6995	1			negative control	267	931	0.286788	0.236197	0.999988
	34790	1894	18.3685						147	792	0.185606
negative control +TNFα 10ng/mL	154788	1357	114.066	103.858	5.86783			negative control +TNFα 10ng/mL	557	409	1.36186	1.32554	5.61193
	113971	1217	93.6491						526	408	1.28922
siRNA Sirt6	47934	1940	24.7082	28.8321	1.62898			siRNA Sirt6	128	525	0.24381	0.23876	1.01084
	53850	1634	32.9559						165	706	0.233711
siRNA Sirt6 +TNFα 10ng/mL	51557	1337	38.5617	39.9025	2.25444			siRNA Sirt6 +TNFα 10ng/mL	230	406	0.566502	0.584177	2.47323
	66443	1611	41.2433						260	432	0.601852
Figure 6d (MDA-MB-231)
Luciferase assay		①						Luciferase assay		①
Sample Name	NF-κB activity (promoter)	TK-vector (renilla)	promoter/renilla	Average	Final (axis)			Sample Name	AP-1 activity (promoter)	TK-vector (renilla)	promoter/renilla	Average	Final (axis)
negative control	39342	1997	19.7006	18.8191	0.999999			negative control	1903	4414	0.431128	0.360591	1
	32198	1795	17.9376						1079	3720	0.290054
negative control +TNFα 10ng/mL	197652	1617	122.234	108.753	5.77887			negative control +TNFα 10ng/mL	5050	2623	1.92528	1.88291	5.22173
	165679	1739	95.2726						4686	2546	1.84053
siRNA Sirt6	42834	1622	26.4081	23.9335	1.27177			siRNA Sirt6	979	3291	0.297478	0.357091	0.990297
	26330	1227	21.4588						928	2227	0.416704
siRNA Sirt6 +TNFα 10ng/mL	73999	1781	41.5491	46.7955	2.48659			siRNA Sirt6 +TNFα 10ng/mL	974	1091	0.892759	0.744819	2.06556
	74680	1435	52.0418						918	1538	0.596879
		②								②
Sample Name	NF-κB activity (promoter)	TK-vector (renilla)	promoter/renilla	Average	Final (axis)			Sample Name	AP-1 activity (promoter)	TK-vector (renilla)	promoter/renilla	Average	Final (axis)
negative control	38578	1965	19.6326	24.141	1			negative control	2439	4661	0.523278	0.402665	1.00001
	62943	2197	28.6495						1419	5031	0.282051
negative control +TNFα 10ng/mL	201316	2018	99.7602	132.903	5.50527			negative control +TNFα 10ng/mL	4218	2112	1.99716	1.82555	4.53371
	172189	1037	166.045						2987	1806	1.65393
siRNA Sirt6	28119	1491	18.8592	17.52	0.725734			siRNA Sirt6	500	3279	0.152486	0.148607	0.369064
	22022	1361	16.1807						508	3510	0.144729
siRNA Sirt6 +TNFα 10ng/mL	97795	1258	77.7385	73.2853	3.03572			siRNA Sirt6 +TNFα 10ng/mL	2720	1622	1.67694	1.24092	3.08182
	93061	1352	68.8321						1444	1794	0.804905
		③								③
Sample Name	NF-κB activity (promoter)	TK-vector (renilla)	promoter/renilla	Average	Final (axis)			Sample Name	AP-1 activity (promoter)	TK-vector (renilla)	promoter/renilla	Average	Final (axis)
negative control	46564	2510	18.5514	22.6151	1			negative control	1003	3204	0.313046	0.457996	1
	50823	1905	26.6787						1924	3191	0.602946
negative control +TNFα 10ng/mL	399965	3123	128.071	118.466	5.23835			negative control +TNFα 10ng/mL	4895	2849	1.71815	1.8207	3.97536
	334637	3074	108.86						4260	2215	1.92325
siRNA Sirt6	48044	1325	36.2596	40.4673	1.7894			siRNA Sirt6	1148	3240	0.354321	0.380715	0.831263
	66253	1483	44.675						1214	2982	0.407109
siRNA Sirt6 +TNFα 10ng/mL	108341	1260	85.9849	89.1071	3.94017			siRNA Sirt6 +TNFα 10ng/mL	2100	3131	0.670712	0.736853	1.60886
	108185	1173	92.2293						2038	2538	0.802994
Figure 7
Figure 7a
Invasion assay	MCF-7
Sample Name	1	2	3	4	5	Average	Percentage (axis)	Error bars
negative control	2	3	5	5	6	4.2	0.787697	1.64317
negative control +TPA 20nM	503	529	550	532	552	533.2	100	19.7914
siRNA Sirt6	2	1	5	7	5	4	0.750188	2.44949
siRNA Sirt6 +TPA 20nM	183	190	220	197	182	194.4	36.4591	15.5338
Invasion assay	MDA-MB-231
Sample Name	1	2	3	4	5	Average	Percentage (axis)	Error bars
negative control	74	84	95	72	71	79.2	10.1957	10.2323
negative control +TPA 20nM	774	780	800	770	760	776.8	100	14.8728
siRNA Sirt6	31	40	22	55	38	37.2	4.78888	12.1943
siRNA Sirt6 +TPA 20nM	379	380	399	400	370	385.6	49.6395	13.2778
Figure 7b
Invasion assay	MCF-7
Sample Name	1	2	3	4	5	Average	Percentage (axis)	Error bars
negative control	6	4	7	6	4	5.4	5.4	1.34164
negative control +TNFα 10ng/mL	98	110	100	97	95	100	100	5.87367
siRNA Sirt6	4	5	6	7	8	6	6	1.58114
siRNA Sirt6 +TNFα 10ng/mL	17	20	25	20	30	22.4	22.4	5.12835
Invasion assay	MDA-MB-231
Sample Name	1	2	3	4	5	Average	Percentage (axis)	Error bars
negative control	24	20	18	25	30	23.4	3.68852	4.17612
negative control +TNFα 10ng/mL	627	658	640	625	622	634.4	100	13.3056
siRNA Sirt6	12	15	16	18	20	16.2	2.55359	2.71293
siRNA Sirt6 +TNFα 10ng/mL	205	200	201	210	190	201.2	31.715	6.61513
Figure 7c
Migration assay	MCF-7
Sample Name	1	2	3	4	5	Average	Percentage (axis)	Error bars
negative control	7	10	12	8	15	10.4	1.06514	3.20936
negative control +TPA 20nM	965	1000	980	970	967	976.4	100	14.3979
siRNA Sirt6	5	10	6	7	12	8	0.819336	2.91548
siRNA Sirt6 +TPA 20nM	510	500	490	535	533	513.6	52.6014	19.9324
Migration assay	MDA-MB-231
Sample Name	1	2	3	4	5	Average	Percentage (axis)	Error bars
negative control	114	110	100	120	111	111	13.4545	7.28011
negative control +TPA 20nM	820	850	811	844	800	825	100	21.4009
siRNA Sirt6	59	60	75	77	75	69.2	8.38788	8.89944
siRNA Sirt6 +TPA 20nM	375	374	380	365	366	372	45.0909	6.36396
Figure 7d
Migration assay	MCF-7
Sample Name	1	2	3	4	5	Average	Percentage (axis)	Error bars
negative control	40	50	45	48	49	46.4	11.074	4.03733
negative control +TNFα 10ng/mL	413	420	440	412	410	419	100	12.3288
siRNA Sirt6	29	30	35	36	42	34.4	8.21002	5.22494
siRNA Sirt6 +TNFα 10ng/mL	134	137	150	140	130	138.2	32.9833	7.56307
Migration assay	MDA-MB-231
Sample Name	1	2	3	4	5	Average	Percentage (axis)	Error bars
negative control	190	180	160	144	191	173	17.8535	20.445
negative control +TNFα 10ng/mL	957	1000	960	977	951	969	100	19.8368
siRNA Sirt6	239	244	250	277	210	244	25.1806	24.0104
siRNA Sirt6 +TNFα 10ng/mL	690	700	688	640	667	677	69.8658	23.9165
